# Supplementary material for: Linkage disequilibrium and effective population size when generations overlap
Source: Evol Appl. 2012 Aug 8;6(2):290–302. doi: 10.1111/j.1752-4571.2012.00289.x (PMC3689354; doi:10.1111/j.1752-4571.2012.00289.x)
Supplement: Supplementary file 2 [file eva0006-0290-SD2.txt]

Supporting Material
 
SupportingFigure1:Distribution of Nb (1
st panel) and Ne estimates (panels 2-4) for scenario B 
simulations. This lifehistory matches thatsimulated for sparrows in Waples and Yokota(2007).  
Each panelcorresponds to estimates fromasinglesampling strategy (strategies and pointvalues 5 
follow Fig. 1). 
 
 
 
10 SupportingFigure2:Distribution of Nb (1
st panel) and Ne estimates (panels 2-4) for scenario D 10 
simulations. This lifehistory included themaximumreproductiveskew simulated, with the
oldestageclasses contributing themostreproductiveeffort.  Each panelcorresponds to estimates 
fromasinglesampling strategy (strategies and pointvalues follow Fig. 1). 
 
 15 Supporting Figure3:Distribution of Nb (1
st panel) and Ne estimates (panels 2-4) for smallNe 
musselsimulations. Each panelcorresponds to estimates fromasinglesampling strategy 
(strategies and pointvalues follow Fig. 1). 
 
 20 
 
 
 
 
 25 
 
 
 
 Supporting Figure4:Distribution of Ne estimates for decreasingly randomsamples from30 
scenario A simulations. Under this lifehistory, fecundity is constantacross ageclasses.  Each 
panelcorresponds to estimates fromasinglesampling strategy.  Thenumber of ageclasses 
included in thesamplevaried among strategies.  Weincluderandomsamples across allage
classes for comparison with Fig. 2 (pointvalues given follow Fig. 1).  
 35 
 SupportingFigure5:Distribution of Ne estimates for decreasingly randomsamples from
scenario C simulations. For this lifehistory, fecundity increases linearly with age.  Each panel
corresponds to estimates fromasinglesampling strategy. Thenumber of ageclasses included in 
thesamplevaried among strategies. Weincluderandomsamples across allageclasses for 40 
comparison with Fig. 3 (pointvalues given follow Fig. 1). SupportingFigure6:Distribution of Ne estimates for decreasingly randomsamples fromsmall
Ne musselsimulations. Each panelcorresponds to estimates fromasinglesampling strategy. The
number of ageclasses included in thesamplevaried among strategies. Weincluderandom45 
samples across allageclasses for comparison with Supporting Fig. 3 (pointvalues given follow 
Fig. 1). 
 
 
